# Supplementary material for: Herpes Virus MicroRNA Expression and Significance in Serous Ovarian Cancer
Source: PLoS One. 2014 Dec 8;9(12):e114750. doi: 10.1371/journal.pone.0114750 (PMC4259392; doi:10.1371/journal.pone.0114750)
Supplement: S1 Table — List of the TCGA barcodes for all the utilized noncancerous tissue control. (XLSX) [file pone.0114750.s007.xlsx]

## Sheet: Sheet3 (2)
Full_ID	TCGA_Disease_Code	Noncancerous tissue
TCGA-BL-A13J-11A-13R-A10V-13	BLCA	Bladder
TCGA-BT-A20N-11A-11R-A14X-13	BLCA	Bladder
TCGA-BT-A20Q-11A-11R-A14X-13	BLCA	Bladder
TCGA-BT-A20R-11A-11R-A16Q-13	BLCA	Bladder
TCGA-BT-A20U-11A-11R-A14X-13	BLCA	Bladder
TCGA-BT-A20W-11A-11R-A14X-13	BLCA	Bladder
TCGA-BT-A2LA-11A-11R-A18B-13	BLCA	Bladder
TCGA-BT-A2LB-11A-11R-A18B-13	BLCA	Bladder
TCGA-CU-A0YN-11A-11R-A10V-13	BLCA	Bladder
TCGA-CU-A0YR-11A-13R-A10V-13	BLCA	Bladder
TCGA-GC-A3BM-11A-11R-A22V-13	BLCA	Bladder
TCGA-GC-A3WC-11A-11R-A22V-13	BLCA	Bladder
TCGA-GC-A6I3-11A-11R-A31R-13	BLCA	Bladder
TCGA-GD-A2C5-11A-11R-A17X-13	BLCA	Bladder
TCGA-GD-A3OP-11A-11R-A222-13	BLCA	Bladder
TCGA-GD-A3OQ-11A-21R-A222-13	BLCA	Bladder
TCGA-K4-A3WV-11A-21R-A22V-13	BLCA	Bladder
TCGA-K4-A54R-11A-11R-A26X-13	BLCA	Bladder
TCGA-K4-A5RI-11A-11R-A28I-13	BLCA	Bladder
TCGA-A7-A0CE-11A-21R-A090-13	BRCA	Breast
TCGA-A7-A0D9-11A-53R-A090-13	BRCA	Breast
TCGA-A7-A0DB-11A-33R-A090-13	BRCA	Breast
TCGA-A7-A13E-11A-61R-A12O-13	BRCA	Breast
TCGA-A7-A13F-11A-42R-A12O-13	BRCA	Breast
TCGA-A7-A13G-11A-51R-A13P-13	BRCA	Breast
TCGA-AC-A23H-11A-12R-A156-13	BRCA	Breast
TCGA-AC-A2FB-11A-13R-A17A-13	BRCA	Breast
TCGA-AC-A2FM-11B-32R-A19V-13	BRCA	Breast
TCGA-BH-A0AU-11A-11R-A12O-13	BRCA	Breast
TCGA-BH-A0AY-11A-23R-A090-13	BRCA	Breast
TCGA-BH-A0AZ-11A-22R-A12O-13	BRCA	Breast
TCGA-BH-A0B3-11B-21R-A090-13	BRCA	Breast
TCGA-BH-A0B5-11A-23R-A12O-13	BRCA	Breast
TCGA-BH-A0B7-11A-34R-A114-13	BRCA	Breast
TCGA-BH-A0BC-11A-22R-A090-13	BRCA	Breast
TCGA-BH-A0BJ-11A-23R-A090-13	BRCA	Breast
TCGA-BH-A0BQ-11A-33R-A114-13	BRCA	Breast
TCGA-BH-A0BS-11A-11R-A12O-13	BRCA	Breast
TCGA-BH-A0BT-11A-21R-A12O-13	BRCA	Breast
TCGA-BH-A0BV-11A-31R-A090-13	BRCA	Breast
TCGA-BH-A0BW-11A-12R-A114-13	BRCA	Breast
TCGA-BH-A0BZ-11A-61R-A12O-13	BRCA	Breast
TCGA-BH-A0C0-11A-21R-A090-13	BRCA	Breast
TCGA-BH-A0C3-11A-23R-A12O-13	BRCA	Breast
TCGA-BH-A0DD-11A-23R-A12O-13	BRCA	Breast
TCGA-BH-A0DG-11A-43R-A12O-13	BRCA	Breast
TCGA-BH-A0DK-11A-13R-A090-13	BRCA	Breast
TCGA-BH-A0DL-11A-13R-A114-13	BRCA	Breast
TCGA-BH-A0DO-11A-22R-A12C-13	BRCA	Breast
TCGA-BH-A0DP-11A-12R-A090-13	BRCA	Breast
TCGA-BH-A0DQ-11A-12R-A090-13	BRCA	Breast
TCGA-BH-A0DT-11A-12R-A12C-13	BRCA	Breast
TCGA-BH-A0DV-11A-22R-A12O-13	BRCA	Breast
TCGA-BH-A0DZ-11A-22R-A090-13	BRCA	Breast
TCGA-BH-A0E1-11A-13R-A090-13	BRCA	Breast
TCGA-BH-A0H5-11A-62R-A114-13	BRCA	Breast
TCGA-BH-A0H7-11A-13R-A090-13	BRCA	Breast
TCGA-BH-A0HA-11A-31R-A12O-13	BRCA	Breast
TCGA-BH-A0HK-11A-11R-A090-13	BRCA	Breast
TCGA-BH-A18J-11A-31R-A12C-13	BRCA	Breast
TCGA-BH-A18K-11A-13R-A12C-13	BRCA	Breast
TCGA-BH-A18L-11A-42R-A12C-13	BRCA	Breast
TCGA-BH-A18M-11A-33R-A12C-13	BRCA	Breast
TCGA-BH-A18N-11A-43R-A12C-13	BRCA	Breast
TCGA-BH-A18P-11A-43R-A12C-13	BRCA	Breast
TCGA-BH-A18Q-11A-34R-A12C-13	BRCA	Breast
TCGA-BH-A18R-11A-42R-A12C-13	BRCA	Breast
TCGA-BH-A18S-11A-43R-A12C-13	BRCA	Breast
TCGA-BH-A18U-11A-23R-A12C-13	BRCA	Breast
TCGA-BH-A1EN-11A-23R-A13P-13	BRCA	Breast
TCGA-BH-A1EO-11A-31R-A136-13	BRCA	Breast
TCGA-BH-A1ET-11B-23R-A136-13	BRCA	Breast
TCGA-BH-A1EU-11A-23R-A136-13	BRCA	Breast
TCGA-BH-A1EV-11A-24R-A136-13	BRCA	Breast
TCGA-BH-A1EW-11B-33R-A136-13	BRCA	Breast
TCGA-BH-A1F0-11B-23R-A136-13	BRCA	Breast
TCGA-BH-A1F2-11A-32R-A13P-13	BRCA	Breast
TCGA-BH-A1F6-11B-94R-A13P-13	BRCA	Breast
TCGA-BH-A1F8-11B-21R-A13P-13	BRCA	Breast
TCGA-BH-A1FB-11A-33R-A13P-13	BRCA	Breast
TCGA-BH-A1FC-11A-32R-A13P-13	BRCA	Breast
TCGA-BH-A1FD-11B-21R-A13P-13	BRCA	Breast
TCGA-BH-A1FE-11B-14R-A13P-13	BRCA	Breast
TCGA-BH-A1FG-11B-12R-A13P-13	BRCA	Breast
TCGA-BH-A1FH-11B-42R-A13P-13	BRCA	Breast
TCGA-BH-A1FJ-11B-42R-A13P-13	BRCA	Breast
TCGA-BH-A1FM-11B-23R-A13P-13	BRCA	Breast
TCGA-BH-A1FN-11A-34R-A13P-13	BRCA	Breast
TCGA-BH-A1FR-11B-42R-A13P-13	BRCA	Breast
TCGA-BH-A1FU-11A-23R-A14C-13	BRCA	Breast
TCGA-BH-A203-11A-42R-A168-13	BRCA	Breast
TCGA-BH-A204-11A-53R-A156-13	BRCA	Breast
TCGA-BH-A208-11A-51R-A156-13	BRCA	Breast
TCGA-BH-A209-11A-42R-A156-13	BRCA	Breast
TCGA-E2-A153-11A-31R-A12C-13	BRCA	Breast
TCGA-E2-A158-11A-22R-A12C-13	BRCA	Breast
TCGA-E2-A15I-11A-32R-A136-13	BRCA	Breast
TCGA-E2-A15K-11A-13R-A12O-13	BRCA	Breast
TCGA-E2-A15M-11A-22R-A12C-13	BRCA	Breast
TCGA-E2-A1BC-11A-32R-A12O-13	BRCA	Breast
TCGA-E2-A1IG-11A-22R-A143-13	BRCA	Breast
TCGA-E2-A1L7-11A-33R-A143-13	BRCA	Breast
TCGA-E2-A1LB-11A-22R-A143-13	BRCA	Breast
TCGA-E2-A1LH-11A-22R-A14C-13	BRCA	Breast
TCGA-E2-A1LS-11A-32R-A156-13	BRCA	Breast
TCGA-E9-A1N4-11A-33R-A14L-13	BRCA	Breast
TCGA-E9-A1N5-11A-41R-A14C-13	BRCA	Breast
TCGA-E9-A1N6-11A-32R-A143-13	BRCA	Breast
TCGA-E9-A1N9-11A-71R-A14C-13	BRCA	Breast
TCGA-E9-A1NA-11A-33R-A143-13	BRCA	Breast
TCGA-E9-A1ND-11A-43R-A143-13	BRCA	Breast
TCGA-E9-A1NF-11A-73R-A14C-13	BRCA	Breast
TCGA-E9-A1NG-11A-52R-A14L-13	BRCA	Breast
TCGA-E9-A1R7-11A-42R-A14L-13	BRCA	Breast
TCGA-E9-A1RB-11A-33R-A156-13	BRCA	Breast
TCGA-E9-A1RC-11A-33R-A156-13	BRCA	Breast
TCGA-E9-A1RD-11A-33R-A156-13	BRCA	Breast
TCGA-E9-A1RF-11A-32R-A156-13	BRCA	Breast
TCGA-E9-A1RH-11A-34R-A168-13	BRCA	Breast
TCGA-E9-A1RI-11A-41R-A168-13	BRCA	Breast
TCGA-GI-A2C8-11A-22R-A16E-13	BRCA	Breast
TCGA-GI-A2C9-11A-22R-A21U-13	BRCA	Breast
TCGA-CV-6933-11A-01R-1914-13	HNSC	Head&Neck
TCGA-CV-6934-11A-01R-1914-13	HNSC	Head&Neck
TCGA-CV-6935-11A-01R-1914-13	HNSC	Head&Neck
TCGA-CV-6936-11A-01R-1914-13	HNSC	Head&Neck
TCGA-CV-6938-11A-01R-1914-13	HNSC	Head&Neck
TCGA-CV-6939-11A-01R-1914-13	HNSC	Head&Neck
TCGA-CV-6943-11A-01R-1914-13	HNSC	Head&Neck
TCGA-CV-6955-11A-01R-2015-13	HNSC	Head&Neck
TCGA-CV-6956-11A-01R-2015-13	HNSC	Head&Neck
TCGA-CV-6959-11A-01R-1914-13	HNSC	Head&Neck
TCGA-CV-6960-11A-01R-2015-13	HNSC	Head&Neck
TCGA-CV-6961-11A-01R-1914-13	HNSC	Head&Neck
TCGA-CV-6962-11A-01R-1914-13	HNSC	Head&Neck
TCGA-CV-7091-11A-01R-2015-13	HNSC	Head&Neck
TCGA-CV-7097-11A-01R-2015-13	HNSC	Head&Neck
TCGA-CV-7101-11A-01R-2015-13	HNSC	Head&Neck
TCGA-CV-7103-11A-01R-2015-13	HNSC	Head&Neck
TCGA-CV-7177-11A-01R-2015-13	HNSC	Head&Neck
TCGA-CV-7178-11A-01R-2015-13	HNSC	Head&Neck
TCGA-CV-7183-11A-01R-2015-13	HNSC	Head&Neck
TCGA-CV-7235-11A-01R-2015-13	HNSC	Head&Neck
TCGA-CV-7238-11A-01R-2015-13	HNSC	Head&Neck
TCGA-CV-7242-11A-01R-2015-13	HNSC	Head&Neck
TCGA-CV-7245-11A-01R-2015-13	HNSC	Head&Neck
TCGA-CV-7250-11A-01R-2015-13	HNSC	Head&Neck
TCGA-CV-7252-11A-01R-2015-13	HNSC	Head&Neck
TCGA-CV-7255-11A-01R-2015-13	HNSC	Head&Neck
TCGA-CV-7261-11A-01R-2015-13	HNSC	Head&Neck
TCGA-CV-7406-11A-01R-2080-13	HNSC	Head&Neck
TCGA-CV-7416-11A-01R-2080-13	HNSC	Head&Neck
TCGA-CV-7423-11A-01R-2080-13	HNSC	Head&Neck
TCGA-CV-7424-11A-01R-2080-13	HNSC	Head&Neck
TCGA-CV-7425-11A-01R-2080-13	HNSC	Head&Neck
TCGA-CV-7432-11A-01R-2131-13	HNSC	Head&Neck
TCGA-CV-7434-11A-01R-2131-13	HNSC	Head&Neck
TCGA-CV-7437-11A-01R-2131-13	HNSC	Head&Neck
TCGA-CV-7438-11A-01R-2131-13	HNSC	Head&Neck
TCGA-CV-7440-11A-01R-2186-13	HNSC	Head&Neck
TCGA-H7-A6C4-11A-21R-A30I-13	HNSC	Head&Neck
TCGA-H7-A6C5-11A-11R-A30I-13	HNSC	Head&Neck
TCGA-HD-8635-11A-01R-2401-13	HNSC	Head&Neck
TCGA-HD-A6HZ-11A-11R-A31R-13	HNSC	Head&Neck
TCGA-KL-8324-11A-01R-2314-13	KICH	Kidney
TCGA-KL-8326-11A-01R-2314-13	KICH	Kidney
TCGA-KL-8329-11A-01R-2314-13	KICH	Kidney
TCGA-KL-8332-11A-01R-2314-13	KICH	Kidney
TCGA-KL-8336-11A-01R-2314-13	KICH	Kidney
TCGA-KL-8339-11A-01R-2314-13	KICH	Kidney
TCGA-KN-8419-11A-01R-2314-13	KICH	Kidney
TCGA-KN-8422-11A-01R-2314-13	KICH	Kidney
TCGA-KN-8423-11A-01R-2314-13	KICH	Kidney
TCGA-KN-8424-11A-01R-2314-13	KICH	Kidney
TCGA-KN-8425-11A-01R-2314-13	KICH	Kidney
TCGA-KN-8426-11A-01R-2314-13	KICH	Kidney
TCGA-KN-8427-11A-01R-2314-13	KICH	Kidney
TCGA-KN-8428-11A-01R-2314-13	KICH	Kidney
TCGA-KN-8429-11A-01R-2314-13	KICH	Kidney
TCGA-KN-8430-11A-01R-2314-13	KICH	Kidney
TCGA-KN-8431-11A-01R-2314-13	KICH	Kidney
TCGA-KN-8432-11A-01R-2314-13	KICH	Kidney
TCGA-KN-8433-11A-01R-2314-13	KICH	Kidney
TCGA-KN-8434-11A-01R-2314-13	KICH	Kidney
TCGA-KN-8435-11A-01R-2314-13	KICH	Kidney
TCGA-KN-8436-11A-01R-2314-13	KICH	Kidney
TCGA-KN-8437-11A-01R-2314-13	KICH	Kidney
TCGA-KO-8403-11A-01R-2314-13	KICH	Kidney
TCGA-KO-8415-11A-01R-2314-13	KICH	Kidney
TCGA-A3-3358-11A-01R-1540-13	KIRC	Kidney
TCGA-A3-3387-11A-01R-1540-13	KIRC	Kidney
TCGA-B0-4700-11A-01R-1540-13	KIRC	Kidney
TCGA-B0-4712-11A-02R-1502-13	KIRC	Kidney
TCGA-B0-5402-11A-01R-1502-13	KIRC	Kidney
TCGA-B0-5690-11A-01R-1540-13	KIRC	Kidney
TCGA-B0-5691-11A-01R-1540-13	KIRC	Kidney
TCGA-B0-5694-11A-01R-1540-13	KIRC	Kidney
TCGA-B0-5696-11A-01R-1540-13	KIRC	Kidney
TCGA-B0-5697-11A-01R-1540-13	KIRC	Kidney
TCGA-B0-5699-11A-01R-1540-13	KIRC	Kidney
TCGA-B0-5701-11A-01R-1540-13	KIRC	Kidney
TCGA-B0-5703-11A-01R-1540-13	KIRC	Kidney
TCGA-B0-5705-11A-01R-1540-13	KIRC	Kidney
TCGA-B0-5706-11A-01R-1540-13	KIRC	Kidney
TCGA-B0-5709-11A-01R-1540-13	KIRC	Kidney
TCGA-B0-5711-11A-01R-1671-13	KIRC	Kidney
TCGA-B0-5712-11A-01R-1671-13	KIRC	Kidney
TCGA-B2-5636-11A-01R-1540-13	KIRC	Kidney
TCGA-B2-5641-11A-01R-1540-13	KIRC	Kidney
TCGA-B8-4619-11A-01R-1757-13	KIRC	Kidney
TCGA-B8-4620-11A-01R-1757-13	KIRC	Kidney
TCGA-B8-4622-11A-01R-1757-13	KIRC	Kidney
TCGA-B8-5549-11A-01R-1540-13	KIRC	Kidney
TCGA-B8-5552-11A-01R-1671-13	KIRC	Kidney
TCGA-CJ-5672-11A-01R-1540-13	KIRC	Kidney
TCGA-CJ-5676-11A-01R-1540-13	KIRC	Kidney
TCGA-CJ-5677-11A-01R-1540-13	KIRC	Kidney
TCGA-CJ-5678-11A-01R-1540-13	KIRC	Kidney
TCGA-CJ-5679-11A-01R-1540-13	KIRC	Kidney
TCGA-CJ-5680-11A-01R-1540-13	KIRC	Kidney
TCGA-CJ-5681-11A-01R-1540-13	KIRC	Kidney
TCGA-CJ-5689-11A-01R-1540-13	KIRC	Kidney
TCGA-CJ-6030-11A-01R-1671-13	KIRC	Kidney
TCGA-CW-5580-11A-02R-1671-13	KIRC	Kidney
TCGA-CW-5581-11A-01R-1540-13	KIRC	Kidney
TCGA-CW-5584-11A-01R-1540-13	KIRC	Kidney
TCGA-CW-5585-11A-01R-1540-13	KIRC	Kidney
TCGA-CW-5587-11A-01R-1540-13	KIRC	Kidney
TCGA-CW-5589-11A-01R-1540-13	KIRC	Kidney
TCGA-CW-5591-11A-01R-1540-13	KIRC	Kidney
TCGA-CW-6087-11A-01R-1671-13	KIRC	Kidney
TCGA-CW-6088-11A-01R-1671-13	KIRC	Kidney
TCGA-CW-6090-11A-01R-1671-13	KIRC	Kidney
TCGA-CZ-4863-11A-01R-1502-13	KIRC	Kidney
TCGA-CZ-4864-11A-01R-1502-13	KIRC	Kidney
TCGA-CZ-4865-11A-01R-1502-13	KIRC	Kidney
TCGA-CZ-5451-11A-01R-1502-13	KIRC	Kidney
TCGA-CZ-5452-11A-01R-1502-13	KIRC	Kidney
TCGA-CZ-5453-11A-01R-1502-13	KIRC	Kidney
TCGA-CZ-5454-11A-01R-1502-13	KIRC	Kidney
TCGA-CZ-5455-11A-01R-1502-13	KIRC	Kidney
TCGA-CZ-5456-11A-02R-1502-13	KIRC	Kidney
TCGA-CZ-5457-11A-01R-1502-13	KIRC	Kidney
TCGA-CZ-5458-11A-01R-1502-13	KIRC	Kidney
TCGA-CZ-5461-11A-01R-1502-13	KIRC	Kidney
TCGA-CZ-5462-11A-01R-1502-13	KIRC	Kidney
TCGA-CZ-5463-11A-01R-1502-13	KIRC	Kidney
TCGA-CZ-5465-11A-01R-1502-13	KIRC	Kidney
TCGA-CZ-5466-11A-01R-1502-13	KIRC	Kidney
TCGA-CZ-5467-11A-01R-1502-13	KIRC	Kidney
TCGA-CZ-5468-11A-01R-1502-13	KIRC	Kidney
TCGA-CZ-5469-11A-01R-1502-13	KIRC	Kidney
TCGA-CZ-5470-11A-01R-1502-13	KIRC	Kidney
TCGA-CZ-5982-11A-01R-1671-13	KIRC	Kidney
TCGA-CZ-5984-11A-01R-1671-13	KIRC	Kidney
TCGA-CZ-5985-11A-01R-1671-13	KIRC	Kidney
TCGA-CZ-5986-11A-01R-1671-13	KIRC	Kidney
TCGA-CZ-5987-11A-01R-1671-13	KIRC	Kidney
TCGA-CZ-5988-11A-01R-1671-13	KIRC	Kidney
TCGA-CZ-5989-11A-01R-1671-13	KIRC	Kidney
TCGA-A4-7288-11A-01R-2138-13	KIRP	Kidney
TCGA-A4-A4ZT-11A-11R-A26Y-13	KIRP	Kidney
TCGA-A4-A57E-11A-11R-A26Y-13	KIRP	Kidney
TCGA-A4-A5Y1-11A-11R-A28L-13	KIRP	Kidney
TCGA-B9-4115-11A-01R-1757-13	KIRP	Kidney
TCGA-BQ-5875-11A-01R-1591-13	KIRP	Kidney
TCGA-BQ-5877-11A-01R-1591-13	KIRP	Kidney
TCGA-BQ-5878-11A-01R-1591-13	KIRP	Kidney
TCGA-BQ-5879-11A-01R-1591-13	KIRP	Kidney
TCGA-BQ-5882-11A-01R-1591-13	KIRP	Kidney
TCGA-BQ-5884-11A-01R-1591-13	KIRP	Kidney
TCGA-BQ-5887-11A-01R-1964-13	KIRP	Kidney
TCGA-BQ-5888-11A-01R-1591-13	KIRP	Kidney
TCGA-BQ-5890-11A-01R-1591-13	KIRP	Kidney
TCGA-BQ-5891-11A-01R-1591-13	KIRP	Kidney
TCGA-BQ-5894-11A-01R-1591-13	KIRP	Kidney
TCGA-BQ-7044-11A-01R-1964-13	KIRP	Kidney
TCGA-BQ-7045-11A-01R-1964-13	KIRP	Kidney
TCGA-BQ-7046-11A-01R-1964-13	KIRP	Kidney
TCGA-BQ-7051-11A-02R-1964-13	KIRP	Kidney
TCGA-BQ-7055-11A-01R-1964-13	KIRP	Kidney
TCGA-BQ-7059-11A-01R-1964-13	KIRP	Kidney
TCGA-BQ-7061-11A-01R-1964-13	KIRP	Kidney
TCGA-DZ-6131-11A-01R-1964-13	KIRP	Kidney
TCGA-DZ-6132-11A-01R-1964-13	KIRP	Kidney
TCGA-DZ-6133-11A-01R-1964-13	KIRP	Kidney
TCGA-DZ-6134-11A-01R-1964-13	KIRP	Kidney
TCGA-GL-6846-11A-01R-1964-13	KIRP	Kidney
TCGA-GL-7966-11A-01R-2203-13	KIRP	Kidney
TCGA-GL-A59R-11A-11R-A26Y-13	KIRP	Kidney
TCGA-GL-A9DE-11A-11R-A37G-13	KIRP	Kidney
TCGA-P4-A5E8-11A-12R-A28L-13	KIRP	Kidney
TCGA-P4-A5ED-11A-11R-A28L-13	KIRP	Kidney
TCGA-Y8-A8RY-11A-11R-A37G-13	KIRP	Kidney
TCGA-BC-A10Q-11A-11R-A130-13	LIHC	Liver
TCGA-BC-A10R-11A-11R-A130-13	LIHC	Liver
TCGA-BC-A10T-11A-11R-A130-13	LIHC	Liver
TCGA-BC-A10U-11A-11R-A130-13	LIHC	Liver
TCGA-BC-A10W-11A-11R-A130-13	LIHC	Liver
TCGA-BC-A10X-11A-11R-A130-13	LIHC	Liver
TCGA-BC-A10Y-11A-11R-A130-13	LIHC	Liver
TCGA-BC-A10Z-11A-11R-A130-13	LIHC	Liver
TCGA-BC-A110-11A-11R-A130-13	LIHC	Liver
TCGA-BC-A216-11A-11R-A154-13	LIHC	Liver
TCGA-BD-A2L6-11A-21R-A214-13	LIHC	Liver
TCGA-BD-A3EP-11A-12R-A22J-13	LIHC	Liver
TCGA-DD-A113-11A-12R-A130-13	LIHC	Liver
TCGA-DD-A114-11A-12R-A130-13	LIHC	Liver
TCGA-DD-A118-11A-11R-A130-13	LIHC	Liver
TCGA-DD-A119-11A-11R-A130-13	LIHC	Liver
TCGA-DD-A11A-11A-11R-A130-13	LIHC	Liver
TCGA-DD-A11B-11A-11R-A130-13	LIHC	Liver
TCGA-DD-A11C-11A-11R-A130-13	LIHC	Liver
TCGA-DD-A11D-11A-12R-A130-13	LIHC	Liver
TCGA-DD-A1EB-11A-11R-A130-13	LIHC	Liver
TCGA-DD-A1EC-11A-11R-A130-13	LIHC	Liver
TCGA-DD-A1EE-11A-11R-A130-13	LIHC	Liver
TCGA-DD-A1EG-11A-11R-A214-13	LIHC	Liver
TCGA-DD-A1EH-11A-11R-A130-13	LIHC	Liver
TCGA-DD-A1EI-11A-11R-A130-13	LIHC	Liver
TCGA-DD-A1EJ-11A-11R-A154-13	LIHC	Liver
TCGA-DD-A1EL-11A-11R-A154-13	LIHC	Liver
TCGA-DD-A39V-11A-11R-A214-13	LIHC	Liver
TCGA-DD-A39W-11A-11R-A214-13	LIHC	Liver
TCGA-DD-A39X-11A-11R-A214-13	LIHC	Liver
TCGA-DD-A39Z-11A-21R-A214-13	LIHC	Liver
TCGA-DD-A3A1-11A-11R-A214-13	LIHC	Liver
TCGA-DD-A3A2-11A-11R-A214-13	LIHC	Liver
TCGA-DD-A3A3-11A-11R-A22J-13	LIHC	Liver
TCGA-DD-A3A4-11A-11R-A22J-13	LIHC	Liver
TCGA-DD-A3A5-11A-11R-A22J-13	LIHC	Liver
TCGA-DD-A3A6-11A-11R-A22J-13	LIHC	Liver
TCGA-DD-A3A8-11A-11R-A22J-13	LIHC	Liver
TCGA-EP-A12J-11A-11R-A130-13	LIHC	Liver
TCGA-EP-A26S-11A-12R-A16S-13	LIHC	Liver
TCGA-EP-A3RK-11A-11R-A22J-13	LIHC	Liver
TCGA-ES-A2HT-11A-11R-A17X-13	LIHC	Liver
TCGA-FV-A23B-11A-11R-A16S-13	LIHC	Liver
TCGA-FV-A2QR-11A-11R-A214-13	LIHC	Liver
TCGA-FV-A3I0-11A-11R-A22J-13	LIHC	Liver
TCGA-FV-A3I1-11A-11R-A22J-13	LIHC	Liver
TCGA-G3-A3CH-11A-11R-A22J-13	LIHC	Liver
TCGA-44-2655-11A-01R-1757-13	LUAD	Lung
TCGA-44-2657-11A-01R-1757-13	LUAD	Lung
TCGA-44-2661-11A-01R-1757-13	LUAD	Lung
TCGA-44-2665-11A-01R-1757-13	LUAD	Lung
TCGA-44-2668-11A-01R-1757-13	LUAD	Lung
TCGA-44-3396-11A-01R-1757-13	LUAD	Lung
TCGA-44-3398-11B-01R-1757-13	LUAD	Lung
TCGA-44-6144-11A-01H-2169-13	LUAD	Lung
TCGA-44-6776-11A-01H-2169-13	LUAD	Lung
TCGA-44-6777-11A-01H-2169-13	LUAD	Lung
TCGA-44-6778-11A-01H-2169-13	LUAD	Lung
TCGA-44-7659-11A-01H-2065-13	LUAD	Lung
TCGA-44-7660-11A-01H-2065-13	LUAD	Lung
TCGA-44-7661-11A-01H-2065-13	LUAD	Lung
TCGA-44-7662-11A-01H-2065-13	LUAD	Lung
TCGA-44-7667-11A-01H-2065-13	LUAD	Lung
TCGA-44-7669-11A-01H-2065-13	LUAD	Lung
TCGA-44-7670-11A-01H-2065-13	LUAD	Lung
TCGA-44-7671-11A-01H-2065-13	LUAD	Lung
TCGA-44-7672-11A-01H-2065-13	LUAD	Lung
TCGA-49-6742-11A-01H-2169-13	LUAD	Lung
TCGA-49-6743-11A-01H-2169-13	LUAD	Lung
TCGA-49-6744-11A-01H-2169-13	LUAD	Lung
TCGA-49-6745-11A-01H-2169-13	LUAD	Lung
TCGA-50-5930-11A-01H-2169-13	LUAD	Lung
TCGA-50-5932-11A-01H-2169-13	LUAD	Lung
TCGA-50-5933-11A-01H-2169-13	LUAD	Lung
TCGA-50-7109-11A-01H-2038-13	LUAD	Lung
TCGA-55-7283-11A-01H-2038-13	LUAD	Lung
TCGA-55-7570-11A-01H-2038-13	LUAD	Lung
TCGA-55-7574-11A-01H-2038-13	LUAD	Lung
TCGA-55-7576-11A-01H-2065-13	LUAD	Lung
TCGA-55-7724-11A-01H-2169-13	LUAD	Lung
TCGA-55-7725-11A-01H-2169-13	LUAD	Lung
TCGA-55-7726-11A-01H-2169-13	LUAD	Lung
TCGA-55-7903-11A-01H-2169-13	LUAD	Lung
TCGA-55-7910-11A-01H-2169-13	LUAD	Lung
TCGA-55-7911-11A-01H-2169-13	LUAD	Lung
TCGA-55-7914-11A-01H-2169-13	LUAD	Lung
TCGA-78-7163-11A-01H-2065-13	LUAD	Lung
TCGA-78-7540-11A-01H-2065-13	LUAD	Lung
TCGA-86-7711-11A-01H-2065-13	LUAD	Lung
TCGA-86-7713-11A-01H-2065-13	LUAD	Lung
TCGA-91-6835-11A-01H-2169-13	LUAD	Lung
TCGA-91-6836-11A-01H-2169-13	LUAD	Lung
TCGA-93-7348-11A-01H-2038-13	LUAD	Lung
TCGA-22-4609-11A-01H-2124-13	LUSC	Lung
TCGA-22-5472-11A-11H-2124-13	LUSC	Lung
TCGA-22-5478-11A-11H-2124-13	LUSC	Lung
TCGA-22-5483-11A-11H-2124-13	LUSC	Lung
TCGA-33-4587-11A-01H-2124-13	LUSC	Lung
TCGA-33-6737-11A-01H-2124-13	LUSC	Lung
TCGA-34-7107-11A-01H-2124-13	LUSC	Lung
TCGA-34-8454-11A-01H-2325-13	LUSC	Lung
TCGA-34-8456-11A-01H-2325-13	LUSC	Lung
TCGA-39-5040-11A-01H-2124-13	LUSC	Lung
TCGA-43-5670-11A-01H-2124-13	LUSC	Lung
TCGA-43-6143-11A-01H-2124-13	LUSC	Lung
TCGA-43-6771-11A-01H-2124-13	LUSC	Lung
TCGA-43-6773-11A-01H-2124-13	LUSC	Lung
TCGA-43-7657-11A-01H-2124-13	LUSC	Lung
TCGA-43-7658-11A-01H-2124-13	LUSC	Lung
TCGA-56-7222-11A-01H-2044-13	LUSC	Lung
TCGA-56-7579-11A-01H-2044-13	LUSC	Lung
TCGA-56-7580-11A-01H-2044-13	LUSC	Lung
TCGA-56-7582-11A-01H-2044-13	LUSC	Lung
TCGA-56-7730-11A-01H-2124-13	LUSC	Lung
TCGA-56-7731-11A-01H-2124-13	LUSC	Lung
TCGA-56-7823-11A-01H-2246-13	LUSC	Lung
TCGA-56-8082-11A-01H-2246-13	LUSC	Lung
TCGA-56-8083-11A-01H-2246-13	LUSC	Lung
TCGA-56-8201-11A-01H-2246-13	LUSC	Lung
TCGA-56-8309-11A-01H-2295-13	LUSC	Lung
TCGA-56-8504-11A-01H-2402-13	LUSC	Lung
TCGA-56-8623-11A-01H-2402-13	LUSC	Lung
TCGA-56-8624-11A-01H-2402-13	LUSC	Lung
TCGA-56-8629-11A-01H-2402-13	LUSC	Lung
TCGA-58-8386-11A-01H-2295-13	LUSC	Lung
TCGA-58-8393-11A-01H-2325-13	LUSC	Lung
TCGA-77-7138-11A-01H-2044-13	LUSC	Lung
TCGA-77-7142-11A-01H-2044-13	LUSC	Lung
TCGA-77-7337-11A-01H-2044-13	LUSC	Lung
TCGA-77-7338-11A-01H-2044-13	LUSC	Lung
TCGA-77-8007-11A-01H-2186-13	LUSC	Lung
TCGA-77-8008-11A-01H-2186-13	LUSC	Lung
TCGA-77-8153-11A-01H-2402-13	LUSC	Lung
TCGA-85-7710-11A-01H-2124-13	LUSC	Lung
TCGA-90-6837-11A-01H-2124-13	LUSC	Lung
TCGA-90-7767-11A-01H-2124-13	LUSC	Lung
TCGA-92-7340-11A-01H-2044-13	LUSC	Lung
TCGA-92-7341-11A-01H-2044-13	LUSC	Lung
TCGA-07-7600-20A-01R-2124-13	Cell_Control	Placenta
TCGA-07-7600-20A-01R-2169-13	Cell_Control	Placenta
TCGA-07-7600-20A-01R-2212-13	Cell_Control	Placenta
TCGA-07-7600-20A-01R-2231-13	Cell_Control	Placenta
TCGA-07-7600-20A-01R-2246-13	Cell_Control	Placenta
TCGA-07-7600-20B-01R-2295-13	Cell_Control	Placenta
TCGA-07-7600-20B-01R-2303-13	Cell_Control	Placenta
TCGA-07-7600-20B-01R-2314-13	Cell_Control	Placenta
TCGA-07-7600-20B-01R-2325-13	Cell_Control	Placenta
TCGA-07-7600-20B-01R-2343-13	Cell_Control	Placenta
TCGA-07-7600-20B-01R-2402-13	Cell_Control	Placenta
TCGA-AV-A3E6-20A-11R-A205-13	Cell_Control	Placenta
TCGA-AV-A3E6-20A-11R-A20E-13	Cell_Control	Placenta
TCGA-AV-A3E6-20A-11R-A21E-13	Cell_Control	Placenta
TCGA-AV-A3E6-20A-11R-A22I-13	Cell_Control	Placenta
TCGA-AV-A3E6-20A-11R-A22J-13	Cell_Control	Placenta
TCGA-AV-A3E6-20A-11R-A22P-13	Cell_Control	Placenta
TCGA-AV-A3E6-20A-11R-A23A-13	Cell_Control	Placenta
TCGA-AV-A3E6-20A-11R-A23I-13	Cell_Control	Placenta
TCGA-AV-A3E6-20A-11R-A23X-13	Cell_Control	Placenta
TCGA-AV-A3E6-20A-11R-A24J-13	Cell_Control	Placenta
TCGA-AV-A3E6-20B-11R-A24S-13	Cell_Control	Placenta
TCGA-AV-A3E6-20B-11R-A25B-13	Cell_Control	Placenta
TCGA-AV-A3E6-20B-11R-A25C-13	Cell_Control	Placenta
TCGA-AV-A3E6-20B-11R-A263-13	Cell_Control	Placenta
TCGA-AV-A3E6-20B-11R-A26Y-13	Cell_Control	Placenta
TCGA-AV-A3E6-20B-11R-A27D-13	Cell_Control	Placenta
TCGA-AV-A3E6-20B-11R-A27R-13	Cell_Control	Placenta
TCGA-AV-A3E6-20B-11R-A28I-13	Cell_Control	Placenta
TCGA-AV-A3E6-20B-11R-A30I-13	Cell_Control	Placenta
TCGA-AV-A3E6-20B-11R-A30J-13	Cell_Control	Placenta
TCGA-AV-A3E6-20C-11R-A30I-13	Cell_Control	Placenta
TCGA-CH-5761-11A-01R-1579-13	PRAD	Prostate
TCGA-CH-5767-11B-01R-1788-13	PRAD	Prostate
TCGA-CH-5768-11A-01R-1579-13	PRAD	Prostate
TCGA-CH-5769-11A-01R-1579-13	PRAD	Prostate
TCGA-EJ-7115-11A-01R-2117-13	PRAD	Prostate
TCGA-EJ-7123-11A-01R-1964-13	PRAD	Prostate
TCGA-EJ-7125-11A-01R-1964-13	PRAD	Prostate
TCGA-EJ-7314-11A-01R-2117-13	PRAD	Prostate
TCGA-EJ-7315-11A-01R-2117-13	PRAD	Prostate
TCGA-EJ-7317-11A-01R-2117-13	PRAD	Prostate
TCGA-EJ-7321-11A-01R-2262-13	PRAD	Prostate
TCGA-EJ-7327-11A-01R-2117-13	PRAD	Prostate
TCGA-EJ-7328-11A-01R-2117-13	PRAD	Prostate
TCGA-EJ-7330-11A-01R-2117-13	PRAD	Prostate
TCGA-EJ-7331-11A-01R-2117-13	PRAD	Prostate
TCGA-EJ-7781-11A-01R-2117-13	PRAD	Prostate
TCGA-EJ-7782-11A-01R-2117-13	PRAD	Prostate
TCGA-EJ-7783-11A-01R-2117-13	PRAD	Prostate
TCGA-EJ-7784-11A-01R-2117-13	PRAD	Prostate
TCGA-EJ-7785-11A-01R-2117-13	PRAD	Prostate
TCGA-EJ-7786-11A-01R-2117-13	PRAD	Prostate
TCGA-EJ-7789-11A-01R-2117-13	PRAD	Prostate
TCGA-EJ-7792-11A-01R-2117-13	PRAD	Prostate
TCGA-EJ-7793-11A-01R-2262-13	PRAD	Prostate
TCGA-EJ-7794-11A-01R-2117-13	PRAD	Prostate
TCGA-EJ-7797-11A-01R-2262-13	PRAD	Prostate
TCGA-G9-6333-11A-01R-1964-13	PRAD	Prostate
TCGA-G9-6342-11A-02R-1964-13	PRAD	Prostate
TCGA-G9-6348-11A-01R-1788-13	PRAD	Prostate
TCGA-G9-6351-11A-01R-1964-13	PRAD	Prostate
TCGA-G9-6356-11A-01R-1788-13	PRAD	Prostate
TCGA-G9-6362-11A-01R-1788-13	PRAD	Prostate
TCGA-G9-6363-11A-01R-1788-13	PRAD	Prostate
TCGA-G9-6365-11A-01R-1788-13	PRAD	Prostate
TCGA-G9-6384-11A-01R-2186-13	PRAD	Prostate
TCGA-G9-6496-11A-01R-1788-13	PRAD	Prostate
TCGA-G9-6499-11A-02R-1964-13	PRAD	Prostate
TCGA-HC-7211-11A-01R-2117-13	PRAD	Prostate
TCGA-HC-7737-11A-02R-2117-13	PRAD	Prostate
TCGA-HC-7738-11A-01R-2117-13	PRAD	Prostate
TCGA-HC-7740-11A-01R-2117-13	PRAD	Prostate
TCGA-HC-7742-11A-01R-2117-13	PRAD	Prostate
TCGA-HC-7745-11A-01R-2117-13	PRAD	Prostate
TCGA-HC-7747-11A-01R-2117-13	PRAD	Prostate
TCGA-HC-7752-11A-01R-2117-13	PRAD	Prostate
TCGA-HC-7819-11A-01R-2117-13	PRAD	Prostate
TCGA-HC-8258-11A-01R-2262-13	PRAD	Prostate
TCGA-HC-8259-11A-01R-2262-13	PRAD	Prostate
TCGA-HC-8260-11A-01R-2262-13	PRAD	Prostate
TCGA-HC-8262-11A-01R-2262-13	PRAD	Prostate
TCGA-BJ-A28R-11A-11R-A16Q-13	THCA	Thyroid
TCGA-BJ-A28W-11A-11R-A16Q-13	THCA	Thyroid
TCGA-BJ-A28X-11A-11R-A22J-13	THCA	Thyroid
TCGA-BJ-A290-11A-11R-A17X-13	THCA	Thyroid
TCGA-BJ-A2N7-11A-11R-A18B-13	THCA	Thyroid
TCGA-BJ-A2N8-11A-11R-A18B-13	THCA	Thyroid
TCGA-BJ-A2N9-11A-11R-A18B-13	THCA	Thyroid
TCGA-BJ-A2NA-11A-11R-A19N-13	THCA	Thyroid
TCGA-BJ-A3PR-11A-11R-A222-13	THCA	Thyroid
TCGA-BJ-A3PU-11A-11R-A222-13	THCA	Thyroid
TCGA-DO-A1JZ-11A-11R-A13X-13	THCA	Thyroid
TCGA-E8-A2JQ-11A-11R-A17X-13	THCA	Thyroid
TCGA-EL-A3GZ-11A-11R-A20E-13	THCA	Thyroid
TCGA-EL-A3H1-11A-11R-A21E-13	THCA	Thyroid
TCGA-EL-A3H2-11A-11R-A20E-13	THCA	Thyroid
TCGA-EL-A3H7-11A-11R-A21E-13	THCA	Thyroid
TCGA-EL-A3MW-11A-11R-A20E-13	THCA	Thyroid
TCGA-EL-A3MX-11A-11R-A21E-13	THCA	Thyroid
TCGA-EL-A3MY-11A-12R-A21E-13	THCA	Thyroid
TCGA-EL-A3N2-11A-11R-A20E-13	THCA	Thyroid
TCGA-EL-A3N3-11A-11R-A20E-13	THCA	Thyroid
TCGA-EL-A3T0-11A-12R-A22J-13	THCA	Thyroid
TCGA-EL-A3T1-11A-11R-A22J-13	THCA	Thyroid
TCGA-EL-A3T2-11A-11R-A22J-13	THCA	Thyroid
TCGA-EL-A3T3-11A-11R-A22J-13	THCA	Thyroid
TCGA-EL-A3T6-11A-11R-A222-13	THCA	Thyroid
TCGA-EL-A3T7-11A-21R-A22J-13	THCA	Thyroid
TCGA-EL-A3T8-11A-11R-A22J-13	THCA	Thyroid
TCGA-EL-A3TA-11A-12R-A22J-13	THCA	Thyroid
TCGA-EL-A3TB-11A-11R-A22J-13	THCA	Thyroid
TCGA-EL-A3ZG-11A-13R-A23I-13	THCA	Thyroid
TCGA-EL-A3ZH-11A-11R-A23I-13	THCA	Thyroid
TCGA-EL-A3ZK-11A-11R-A23I-13	THCA	Thyroid
TCGA-EL-A3ZL-11A-11R-A23I-13	THCA	Thyroid
TCGA-EL-A3ZM-11A-12R-A23I-13	THCA	Thyroid
TCGA-EL-A3ZO-11A-12R-A23I-13	THCA	Thyroid
TCGA-EL-A3ZP-11A-11R-A23I-13	THCA	Thyroid
TCGA-EL-A3ZQ-11A-11R-A23I-13	THCA	Thyroid
TCGA-EL-A3ZR-11A-11R-A23I-13	THCA	Thyroid
TCGA-EL-A3ZS-11A-11R-A23I-13	THCA	Thyroid
TCGA-EL-A3ZT-11A-13R-A23I-13	THCA	Thyroid
TCGA-EM-A1CS-11A-21R-A13X-13	THCA	Thyroid
TCGA-EM-A1CT-11A-11R-A13X-13	THCA	Thyroid
TCGA-EM-A1CU-11A-11R-A13X-13	THCA	Thyroid
TCGA-EM-A1CV-11A-11R-A13X-13	THCA	Thyroid
TCGA-EM-A1CW-11A-12R-A13X-13	THCA	Thyroid
TCGA-EM-A1YC-11A-11R-A14X-13	THCA	Thyroid
TCGA-EM-A3ST-11A-11R-A22V-13	THCA	Thyroid
TCGA-ET-A2MX-11C-11R-A23I-13	THCA	Thyroid
TCGA-ET-A2N5-11B-11R-A18B-13	THCA	Thyroid
TCGA-ET-A3DP-11A-22R-A21E-13	THCA	Thyroid
TCGA-ET-A3DW-11A-11R-A19N-13	THCA	Thyroid
TCGA-FY-A3TY-11A-12R-A22V-13	THCA	Thyroid
TCGA-GE-A2C6-11A-11R-A16Q-13	THCA	Thyroid
TCGA-H2-A2K9-11A-11R-A17X-13	THCA	Thyroid
TCGA-H2-A3RI-11A-11R-A222-13	THCA	Thyroid
TCGA-KS-A41I-11A-11R-A23I-13	THCA	Thyroid
TCGA-KS-A41J-11A-12R-A23I-13	THCA	Thyroid
TCGA-KS-A41L-11A-11R-A23I-13	THCA	Thyroid
TCGA-AJ-A2QL-11A-11R-A18L-13	UCEC	Uterus
TCGA-AJ-A3NC-11A-11R-A22I-13	UCEC	Uterus
TCGA-AJ-A3NE-11A-11R-A22I-13	UCEC	Uterus
TCGA-AJ-A3NH-11A-11R-A22I-13	UCEC	Uterus
TCGA-AX-A05Y-11A-11R-A27R-13	UCEC	Uterus
TCGA-AX-A0IZ-11A-11R-A27R-13	UCEC	Uterus
TCGA-AX-A0J0-11A-11R-A27R-13	UCEC	Uterus
TCGA-AX-A1CF-11A-11R-A136-13	UCEC	Uterus
TCGA-AX-A1CI-11A-11R-A136-13	UCEC	Uterus
TCGA-AX-A1CK-11A-11R-A136-13	UCEC	Uterus
TCGA-AX-A2H8-11A-11R-A17A-13	UCEC	Uterus
TCGA-AX-A2HA-11A-11R-A18L-13	UCEC	Uterus
TCGA-AX-A2HC-11A-11R-A17A-13	UCEC	Uterus
TCGA-AX-A2HD-11A-11R-A17A-13	UCEC	Uterus
TCGA-BG-A2AD-11A-11R-A16E-13	UCEC	Uterus
TCGA-BG-A3EW-11A-22R-A22I-13	UCEC	Uterus
TCGA-BG-A3PP-11A-11R-A22I-13	UCEC	Uterus
TCGA-BK-A0CB-11A-33R-A103-13	UCEC	Uterus
TCGA-BK-A4ZD-11A-12R-A27R-13	UCEC	Uterus
TCGA-DI-A2QU-11A-11R-A18L-13	UCEC	Uterus
TCGA-DI-A2QY-11A-11R-A19V-13	UCEC	Uterus
TCGA-E6-A1M0-11A-11R-A143-13	UCEC	Uterus
TCGA-FL-A1YF-11A-12R-A16E-13	UCEC	Uterus
TCGA-FL-A1YG-11A-12R-A16E-13	UCEC	Uterus
TCGA-FL-A1YH-11A-11R-A16E-13	UCEC	Uterus
TCGA-FL-A1YI-11A-11R-A16E-13	UCEC	Uterus
TCGA-FL-A1YL-11A-11R-A16E-13	UCEC	Uterus
TCGA-FL-A1YM-11A-12R-A17A-13	UCEC	Uterus
TCGA-FL-A1YN-11A-11R-A17A-13	UCEC	Uterus
TCGA-FL-A1YQ-11A-11R-A17A-13	UCEC	Uterus
TCGA-FL-A1YT-11A-12R-A17A-13	UCEC	Uterus
TCGA-FL-A1YU-11A-11R-A17A-13	UCEC	Uterus
TCGA-FL-A3WE-11A-11R-A22I-13	UCEC	Uterus
